# Supplementary material for: Population Genomic Analysis Reveals a Highly Conserved Mitochondrial Genome in Fusarium asiaticum
Source: Front Microbiol. 2020 May 5;11:839. doi: 10.3389/fmicb.2020.00839 (PMC7214670; doi:10.3389/fmicb.2020.00839)
Supplement: TABLE S1 — Strains information in this study. [file Table_1.XLSX]

## Sheet: Sheet1
Species	Strain ID	GenBank accession numbers	Country	Origin	Province	Host	Year	PopArt haplotype
F. asiaticum	140001	MN935220	China	MLYRP	Hubei	Rice	2014	180265(x156)
F. asiaticum	140002	MN935221	China	MLYRP	Hubei	Rice	2014	180265(x156)
F. asiaticum	140003	MN935222	China	MLYRP	Hubei	Rice	2014	180265(x156)
F. asiaticum	140004	MN935223	China	MLYRP	Hubei	Rice	2014	180265(x156)
F. asiaticum	140005	MN935224	China	MLYRP	Jiangsu	Rice	2014	140005
F. asiaticum	140006	MN935225	China	MLYRP	Jiangsu	Rice	2014	180265(x156)
F. asiaticum	140007	MN935226	China	MLYRP	Jiangsu	Rice	2014	180265(x156)
F. asiaticum	140008	MN935227	China	MLYRP	Jiangsu	Rice	2014	180265(x156)
F. asiaticum	140009	MN935228	China	MLYRP	Jiangsu	Rice	2014	180265(x156)
F. asiaticum	140010	MN935229	China	MLYRP	Jiangsu	Rice	2014	180265(x156)
F. asiaticum	140011	MN935230	China	MLYRP	Jiangsu	Rice	2014	180265(x156)
F. asiaticum	140012	MN935231	China	MLYRP	Anhui	Wheat	2014	180265(x156)
F. asiaticum	140013	MN935232	China	MLYRP	Anhui	Wheat	2014	180265(x156)
F. asiaticum	140014	MN935233	China	MLYRP	Anhui	Wheat	2014	180265(x156)
F. asiaticum	140015	MN935234	China	MLYRP	Hubei	Wheat	2014	180265(x156)
F. asiaticum	140016	MN935235	China	MLYRP	Hubei	Wheat	2014	180265(x156)
F. asiaticum	140017	MN935236	China	MLYRP	Hubei	Wheat	2014	180265(x156)
F. asiaticum	140018	MN935237	China	MLYRP	Hubei	Wheat	2014	180265(x156)
F. asiaticum	140019	MN935238	China	MLYRP	Hubei	Wheat	2014	180265(x156)
F. asiaticum	140020	MN935239	China	MLYRP	Hubei	Wheat	2014	180265(x156)
F. asiaticum	140021	MN935240	China	MLYRP	Hubei	Wheat	2014	180265(x156)
F. asiaticum	140022	MN935241	China	MLYRP	Hubei	Wheat	2014	180265(x156)
F. asiaticum	140023	MN935242	China	MLYRP	Hubei	Wheat	2014	171210(x25)
F. asiaticum	140024	MN935243	China	Sichuan	Sichuan	Wheat	2014	180265(x156)
F. asiaticum	140025	MN935244	China	Sichuan	Sichuan	Wheat	2014	180265(x156)
F. asiaticum	140026	MN935245	China	Sichuan	Sichuan	Wheat	2014	180265(x156)
F. asiaticum	140027	MN935246	China	Sichuan	Sichuan	Wheat	2014	180265(x156)
F. asiaticum	160205	MN935247	China	MLYRP	Anhui	Rice	2016	180265(x156)
F. asiaticum	160226	MN935248	China	MLYRP	Anhui	Rice	2016	180265(x156)
F. asiaticum	160232	MN935249	China	MLYRP	Anhui	Rice	2016	180265(x156)
F. asiaticum	160237	MN935250	China	MLYRP	Anhui	Rice	2016	180265(x156)
F. asiaticum	160242	MN935251	China	MLYRP	Anhui	Rice	2016	180265(x156)
F. asiaticum	160264	MN935252	China	MLYRP	Anhui	Rice	2016	180265(x156)
F. asiaticum	160270	MN935253	China	MLYRP	Anhui	Rice	2016	180265(x156)
F. asiaticum	160277	MN935254	China	MLYRP	Anhui	Rice	2016	180265(x156)
F. asiaticum	160280	MN935255	China	MLYRP	Anhui	Rice	2016	180265(x156)
F. asiaticum	160282	MN935256	China	MLYRP	Anhui	Rice	2016	180265(x156)
F. asiaticum	160863	MN935257	China	MLYRP	Jiangsu	Rice	2016	180265(x156)
F. asiaticum	160898	MN935258	China	MLYRP	Jiangsu	Rice	2016	171210(x25)
F. asiaticum	160952	MN935259	China	MLYRP	Jiangsu	Rice	2016	180265(x156)
F. asiaticum	170343	MN935260	China	Hunan	Hunan	Rice	2017	171210(x25)
F. asiaticum	170347	MN935261	China	Hunan	Hunan	Rice	2017	170347
F. asiaticum	170364	MN935262	China	Hunan	Hunan	Rice	2017	180265(x156)
F. asiaticum	170372	MN935263	China	Hunan	Hunan	Rice	2017	180265(x156)
F. asiaticum	170382	MN935264	China	Hunan	Hunan	Rice	2017	180265(x156)
F. asiaticum	170383	MN935265	China	Hunan	Hunan	Rice	2017	171210(x25)
F. asiaticum	170430	MN935266	China	Hunan	Hunan	Rice	2017	180265(x156)
F. asiaticum	170431	MN935267	China	Hunan	Hunan	Rice	2017	180265(x156)
F. asiaticum	170460	MN935268	China	Hunan	Hunan	Rice	2017	180265(x156)
F. asiaticum	170464	MN935269	China	Hunan	Hunan	Rice	2017	180265(x156)
F. asiaticum	170542	MN935270	China	Hunan	Hunan	Rice	2017	180265(x156)
F. asiaticum	170545	MN935271	China	Hunan	Hunan	Rice	2017	171210(x25)
F. asiaticum	170566	MN935272	China	Hunan	Hunan	Rice	2017	180265(x156)
F. asiaticum	170630	MN935273	China	Hunan	Hunan	Rice	2017	180265(x156)
F. asiaticum	170631	MN935274	China	Hunan	Hunan	Rice	2017	180265(x156)
F. asiaticum	170665	MN935275	China	Hunan	Hunan	Rice	2017	180265(x156)
F. asiaticum	170677	MN935276	China	Hunan	Hunan	Rice	2017	171210(x25)
F. asiaticum	170705	MN935277	China	Hunan	Hunan	Rice	2017	170705(x6)
F. asiaticum	170706	MN935278	China	Hunan	Hunan	Rice	2017	171210(x25)
F. asiaticum	170719	MN935279	China	Hunan	Hunan	Rice	2017	180265(x156)
F. asiaticum	170726	MN935280	China	Hunan	Hunan	Rice	2017	180265(x156)
F. asiaticum	170728	MN935281	China	Hunan	Hunan	Rice	2017	180265(x156)
F. asiaticum	170765	MN935282	China	Hunan	Hunan	Rice	2017	180265(x156)
F. asiaticum	170767	MN935283	China	Hunan	Hunan	Rice	2017	180265(x156)
F. asiaticum	170784	MN935284	China	Hunan	Hunan	Rice	2017	180265(x156)
F. asiaticum	170788	MN935285	China	Hunan	Hunan	Rice	2017	180265(x156)
F. asiaticum	170789	MN935286	China	Hunan	Hunan	Rice	2017	180265(x156)
F. asiaticum	170792	MN935287	China	Hunan	Hunan	Rice	2017	180265(x156)
F. asiaticum	170824	MN935288	China	Hunan	Hunan	Rice	2017	180265(x156)
F. asiaticum	170827	MN935289	China	Hunan	Hunan	Rice	2017	170827
F. asiaticum	170867	MN935290	China	Hunan	Hunan	Rice	2017	180265(x156)
F. asiaticum	170876	MN935291	China	Hunan	Hunan	Rice	2017	180265(x156)
F. asiaticum	170880	MN935292	China	Hunan	Hunan	Rice	2017	180265(x156)
F. asiaticum	170888	MN935293	China	Hunan	Hunan	Rice	2017	180265(x156)
F. asiaticum	170907	MN935294	China	Hunan	Hunan	Rice	2017	180265(x156)
F. asiaticum	170908	MN935295	China	Hunan	Hunan	Rice	2017	171210(x25)
F. asiaticum	170944	MN935296	China	Hunan	Hunan	Rice	2017	180265(x156)
F. asiaticum	170945	MN935297	China	Hunan	Hunan	Rice	2017	180265(x156)
F. asiaticum	170948	MN935298	China	Hunan	Hunan	Rice	2017	180265(x156)
F. asiaticum	170960	MN935299	China	Hunan	Hunan	Rice	2017	170960
F. asiaticum	170988	MN935300	China	Hunan	Hunan	Rice	2017	180265(x156)
F. asiaticum	170991	MN935301	China	Hunan	Hunan	Rice	2017	180265(x156)
F. asiaticum	171005	MN935302	China	Hunan	Hunan	Rice	2017	180265(x156)
F. asiaticum	171011	MN935303	China	Hunan	Hunan	Rice	2017	180265(x156)
F. asiaticum	171013	MN935304	China	Hunan	Hunan	Rice	2017	180265(x156)
F. asiaticum	171025	MN935305	China	Hunan	Hunan	Rice	2017	180265(x156)
F. asiaticum	171029	MN935306	China	Hunan	Hunan	Rice	2017	170705(x6)
F. asiaticum	171030	MN935307	China	Hunan	Hunan	Rice	2017	180265(x156)
F. asiaticum	171042	MN935308	China	Hunan	Hunan	Rice	2017	171210(x25)
F. asiaticum	171059	MN935309	China	Hunan	Hunan	Rice	2017	180265(x156)
F. asiaticum	171067	MN935310	China	Hunan	Hunan	Rice	2017	170705(x6)
F. asiaticum	171075	MN935311	China	Hunan	Hunan	Rice	2017	170705(x6)
F. asiaticum	171077	MN935312	China	Hunan	Hunan	Rice	2017	180265(x156)
F. asiaticum	171084	MN935313	China	Hunan	Hunan	Rice	2017	171210(x25)
F. asiaticum	171108	MN935314	China	Hunan	Hunan	Rice	2017	171210(x25)
F. asiaticum	171115	MN935315	China	Hunan	Hunan	Rice	2017	171210(x25)
F. asiaticum	171117	MN935316	China	Hunan	Hunan	Rice	2017	171210(x25)
F. asiaticum	171120	MN935317	China	Fujian	Fujian	Rice	2017	171210(x25)
F. asiaticum	171131	MN935318	China	Fujian	Fujian	Rice	2017	180265(x156)
F. asiaticum	171146	MN935319	China	Fujian	Fujian	Rice	2017	180265(x156)
F. asiaticum	171151	MN935320	China	Fujian	Fujian	Rice	2017	171210(x25)
F. asiaticum	171153	MN935321	China	Fujian	Fujian	Rice	2017	180265(x156)
F. asiaticum	171156	MN935322	China	Fujian	Fujian	Rice	2017	171156
F. asiaticum	171169	MN935323	China	Fujian	Fujian	Rice	2017	180265(x156)
F. asiaticum	171184	MN935324	China	Fujian	Fujian	Rice	2017	180265(x156)
F. asiaticum	171195	MN935325	China	Fujian	Fujian	Rice	2017	180265(x156)
F. asiaticum	171206	MN935326	China	Fujian	Fujian	Rice	2017	180265(x156)
F. asiaticum	171207	MN935327	China	Fujian	Fujian	Rice	2017	180265(x156)
F. asiaticum	171210	MN935328	China	Fujian	Fujian	Rice	2017	171210(x25)
F. asiaticum	171218	MN935329	China	Fujian	Fujian	Rice	2017	180265(x156)
F. asiaticum	171239	MN935330	China	Fujian	Fujian	Rice	2017	180197(x10)
F. asiaticum	171244	MN935331	China	Fujian	Fujian	Rice	2017	180265(x156)
F. asiaticum	171252	MN935332	China	Fujian	Fujian	Rice	2017	180265(x156)
F. asiaticum	171274	MN935333	China	Fujian	Fujian	Rice	2017	180265(x156)
F. asiaticum	171287	MN935334	China	Fujian	Fujian	Rice	2017	171210(x25)
F. asiaticum	171290	MN935335	China	Fujian	Fujian	Rice	2017	180265(x156)
F. asiaticum	171301	MN935336	China	Fujian	Fujian	Rice	2017	171210(x25)
F. asiaticum	171323	MN935337	China	Fujian	Fujian	Rice	2017	180265(x156)
F. asiaticum	171330	MN935338	China	Fujian	Fujian	Rice	2017	180265(x156)
F. asiaticum	171338	MN935339	China	Fujian	Fujian	Rice	2017	171210(x25)
F. asiaticum	171349	MN935340	China	Fujian	Fujian	Rice	2017	171210(x25)
F. asiaticum	171366	MN935341	China	Fujian	Fujian	Rice	2017	180197(x10)
F. asiaticum	171369	MN935342	China	Fujian	Fujian	Rice	2017	180265(x156)
F. asiaticum	171375	MN935343	China	Fujian	Fujian	Rice	2017	171375
F. asiaticum	171377	MN935344	China	Fujian	Fujian	Rice	2017	180265(x156)
F. asiaticum	171383	MN935345	China	Fujian	Fujian	Rice	2017	180265(x156)
F. asiaticum	171465	MN935346	China	Sichuan	Sichuan	Rice	2017	180265(x156)
F. asiaticum	171466	MN935347	China	Sichuan	Sichuan	Rice	2017	180197(x10)
F. asiaticum	171467	MN935348	China	Sichuan	Sichuan	Rice	2017	180265(x156)
F. asiaticum	171470	MN935349	China	Sichuan	Sichuan	Rice	2017	180265(x156)
F. asiaticum	171471	MN935350	China	Sichuan	Sichuan	Rice	2017	180265(x156)
F. asiaticum	171472	MN935351	China	Sichuan	Sichuan	Rice	2017	180265(x156)
F. asiaticum	171475	MN935352	China	Sichuan	Sichuan	Rice	2017	180265(x156)
F. asiaticum	171476	MN935353	China	Sichuan	Sichuan	Rice	2017	180197(x10)
F. asiaticum	171477	MN935354	China	Sichuan	Sichuan	Rice	2017	180197(x10)
F. asiaticum	171478	MN935355	China	Sichuan	Sichuan	Rice	2017	180197(x10)
F. asiaticum	171481	MN935356	China	Sichuan	Sichuan	Rice	2017	180265(x156)
F. asiaticum	171482	MN935357	China	Sichuan	Sichuan	Rice	2017	180265(x156)
F. asiaticum	171483	MN935358	China	Sichuan	Sichuan	Rice	2017	171210(x25)
F. asiaticum	171484	MN935359	China	Sichuan	Sichuan	Rice	2017	180265(x156)
F. asiaticum	171639	MN935360	China	Sichuan	Sichuan	Rice	2017	180265(x156)
F. asiaticum	171640	MN935361	China	Sichuan	Sichuan	Rice	2017	180265(x156)
F. asiaticum	171642	MN935362	China	Sichuan	Sichuan	Rice	2017	180265(x156)
F. asiaticum	171643	MN935363	China	Sichuan	Sichuan	Rice	2017	180265(x156)
F. asiaticum	171644	MN935364	China	Sichuan	Sichuan	Rice	2017	180265(x156)
F. asiaticum	171645	MN935365	China	Sichuan	Sichuan	Rice	2017	172114(x2)
F. asiaticum	171646	MN935366	China	Sichuan	Sichuan	Rice	2017	180265(x156)
F. asiaticum	171647	MN935367	China	Sichuan	Sichuan	Rice	2017	180265(x156)
F. asiaticum	171651	MN935368	China	Sichuan	Sichuan	Rice	2017	180265(x156)
F. asiaticum	171653	MN935369	China	Sichuan	Sichuan	Rice	2017	180265(x156)
F. asiaticum	171658	MN935370	China	Sichuan	Sichuan	Rice	2017	180265(x156)
F. asiaticum	171660	MN935371	China	Sichuan	Sichuan	Rice	2017	180265(x156)
F. asiaticum	171663	MN935372	China	Sichuan	Sichuan	Rice	2017	180265(x156)
F. asiaticum	171668	MN935373	China	Sichuan	Sichuan	Rice	2017	180265(x156)
F. asiaticum	171669	MN935374	China	Sichuan	Sichuan	Rice	2017	180265(x156)
F. asiaticum	171670	MN935375	China	Sichuan	Sichuan	Rice	2017	171210(x25)
F. asiaticum	172114	MN935376	China	Sichuan	Sichuan	Wheat	2017	172114(x2)
F. asiaticum	172117	MN935377	China	Sichuan	Sichuan	Wheat	2017	180197(x10)
F. asiaticum	172118	MN935378	China	Sichuan	Sichuan	Wheat	2017	180265(x156)
F. asiaticum	172119	MN935379	China	Sichuan	Sichuan	Wheat	2017	171210(x25)
F. asiaticum	172120	MN935380	China	Sichuan	Sichuan	Wheat	2017	180265(x156)
F. asiaticum	172122	MN935381	China	Sichuan	Sichuan	Wheat	2017	180265(x156)
F. asiaticum	172123	MN935382	China	Sichuan	Sichuan	Wheat	2017	180265(x156)
F. asiaticum	174231	MN935383	China	Hunan	Hunan	Rice	2017	180265(x156)
F. asiaticum	174240	MN935384	China	Hunan	Hunan	Rice	2017	180197(x10)
F. asiaticum	174251	MN935385	China	Hunan	Hunan	Rice	2017	180265(x156)
F. asiaticum	180100	MN935386	China	MLYRP	Anhui	Wheat	2018	171210(x25)
F. asiaticum	180101	MN935387	China	MLYRP	Anhui	Wheat	2018	180265(x156)
F. asiaticum	180102	MN935388	China	MLYRP	Anhui	Wheat	2018	180265(x156)
F. asiaticum	180103	MN935389	China	MLYRP	Anhui	Wheat	2018	180265(x156)
F. asiaticum	180104	MN935390	China	MLYRP	Anhui	Wheat	2018	180265(x156)
F. asiaticum	180105	MN935391	China	MLYRP	Anhui	Wheat	2018	180265(x156)
F. asiaticum	180106	MN935392	China	MLYRP	Anhui	Wheat	2018	180265(x156)
F. asiaticum	180123	MN935393	China	MLYRP	Hubei	Wheat	2018	180265(x156)
F. asiaticum	180188	MN935394	China	MLYRP	Jiangsu	Wheat	2018	180265(x156)
F. asiaticum	180192	MN935395	China	MLYRP	Jiangsu	Wheat	2018	170705(x6)
F. asiaticum	180194	MN935396	China	MLYRP	Jiangsu	Wheat	2018	180265(x156)
F. asiaticum	180197	MN935397	China	MLYRP	Jiangsu	Wheat	2018	180197(x10)
F. asiaticum	180200	MN935398	China	MLYRP	Jiangsu	Wheat	2018	170705(x6)
F. asiaticum	180203	MN935399	China	MLYRP	Jiangsu	Wheat	2018	171210(x25)
F. asiaticum	180207	MN935400	China	MLYRP	Jiangsu	Wheat	2018	180265(x156)
F. asiaticum	180212	MN935401	China	MLYRP	Jiangsu	Wheat	2018	180265(x156)
F. asiaticum	180216	MN935402	China	MLYRP	Jiangsu	Wheat	2018	180197(x10)
F. asiaticum	180219	MN935403	China	MLYRP	Jiangsu	Wheat	2018	180265(x156)
F. asiaticum	180220	MN935404	China	Sichuan	Sichuan	Wheat	2018	180265(x156)
F. asiaticum	180221	MN935405	China	Sichuan	Sichuan	Wheat	2018	180265(x156)
F. asiaticum	180222	MN935406	China	Sichuan	Sichuan	Wheat	2018	180265(x156)
F. asiaticum	180242	MN935407	China	Sichuan	Sichuan	Wheat	2018	180265(x156)
F. asiaticum	180243	MN935408	China	Sichuan	Sichuan	Wheat	2018	180265(x156)
F. asiaticum	180246	MN935409	China	Sichuan	Sichuan	Wheat	2018	180265(x156)
F. asiaticum	180249	MN935410	China	Sichuan	Sichuan	Wheat	2018	180265(x156)
F. asiaticum	180250	MN935411	China	Sichuan	Sichuan	Wheat	2018	180250(x2)
F. asiaticum	180265	MN935412	China	Sichuan	Sichuan	Wheat	2018	180265(x156)
F. asiaticum	180267	MN935413	China	Sichuan	Sichuan	Wheat	2018	180250(x2)
F. asiaticum	180269	MN935414	China	Sichuan	Sichuan	Wheat	2018	180265(x156)
F. asiaticum	180271	MN935415	China	Sichuan	Sichuan	Wheat	2018	180265(x156)
F. asiaticum	180273	MN935416	China	Sichuan	Sichuan	Wheat	2018	180265(x156)
F. asiaticum	180275	MN935417	China	Sichuan	Sichuan	Wheat	2018	180275(x3)
F. asiaticum	180277	MN935418	China	Sichuan	Sichuan	Wheat	2018	180265(x156)
F. asiaticum	180279	MN935419	China	Sichuan	Sichuan	Wheat	2018	180265(x156)
F. asiaticum	180281	MN935420	China	Sichuan	Sichuan	Wheat	2018	180265(x156)
F. asiaticum	180282	MN935421	China	Sichuan	Sichuan	Wheat	2018	180275(x3)
F. asiaticum	180283	MN935422	China	Sichuan	Sichuan	Wheat	2018	180275(x3)
F. asiaticum	180288	MN935423	China	MLYRP	Hubei	Rice	2018	180265(x156)
F. asiaticum	180341	MN935424	China	MLYRP	Hubei	Rice	2018	180265(x156)
F. asiaticum	180363	MN935425	China	MLYRP	Hubei	Rice	2018	180265(x156)
F. asiaticum	180388	MN935426	China	MLYRP	Hubei	Rice	2018	180265(x156)
F. asiaticum	180432	MN935427	China	MLYRP	Hubei	Rice	2018	180265(x156)
F. asiaticum	180459	MN935428	China	MLYRP	Hubei	Rice	2018	180265(x156)
F. asiaticum	191317	MN935429	China	Fujian	Fujian	Rice	2018	180265(x156)
F. graminearum	CBS123657 (PH-1) NRRL31084	MH412632	USA			Maize	1996
F. graminearum	CBS119173	KP966552	USA			Wheat	2005
F. graminearum	CBS139513	KP966561	Argentina			Barley	2011
F. graminearum	CBS139514	KP966560	Argentina			Barley	2010
F. graminearum	CBS119799	KP966553	South Africa			Wheat	1987
F. graminearum	CBS119800	KP966554	South Africa			Maize	1990
F. graminearum	CBS110263	KP966551	Iran			Maize	1968
F. graminearum	CBS123688	KP966555	Sweden			Oats	unknown
F. graminearum	CBS128539	KP966556	Belgium			Wheat	2007
F. graminearum	CBS138561	KP966557	Poland			Wheat	2010
F. graminearum	CBS138562	KP966558	Poland			Wheat	2010
F. graminearum	CBS138563	KP966559	Poland			Wheat	2003
F. graminearum	CBS104.09	KR011238	unknown			unknown	1909
F. graminearum	CBS185.32	KP966550	unknown			Maize	1932
F. graminearum	CS3005	BK010538	Australia			Barley	2001
F. graminearum	HN9-1	BK010539	China			Wheat	2002
F. graminearum	HN-Z6	BK010540	China			Wheat	2012
F. graminearum	INRA-156	BK010541	France			Wheat	2001
F. graminearum	INRA-159	BK010542	France			Wheat	2001
F. graminearum	INRA-164	BK010543	France			Wheat	2002
F. graminearum	INRA-171	BK010544	France			Wheat	2001
F. graminearum	INRA-181	BK010545	France			Wheat	2002
F. graminearum	INRA-195	BK010546	France			Wheat	2002
F. graminearum	YL-1	BK010547	China			Wheat	2012
