# Supplementary material for: Population Genomic Analysis Reveals a Highly Conserved Mitochondrial Genome in Fusarium asiaticum
Source: Front Microbiol. 2020 May 5;11:839. doi: 10.3389/fmicb.2020.00839 (PMC7214670; doi:10.3389/fmicb.2020.00839)
Supplement: TABLE S2 — Positions and types of non-synonymous substitutions occurred in the LV-uORF caused by SNPs. [file Table_2.XLSX]

## Sheet: Sheet1
Gene	Position	Original	New
orf1931	104436	GAA(E)	AAA(K)
orf1931	104447	ATT(I)	ATG(M)
orf1931	104509	GTA(V)	GAA(E)
orf1931	105121	TCT(S)	TAT(Y)
orf1931	105152	TTG(L)	TTT(F)
orf1931	105804	TGT(C)	CGT(R)
orf1931	105808	ACG(T)	ATG(M)
orf1931	106626	AAT(N)	GAT(D)
orf1931	106664	AAT(N)	AAG(K)
orf1931	107492	ATA(I)	ATG(M)
orf1931	107862	GAA(E)	AAA(K)
orf1931	107889	AAA(K)	GAA(E)
orf1931	108690	TCG(S)	GTG(V)
orf1931	109374	CCT(P)	TCT(S)
orf1931	109447	AAG(K)	ATG(M)
orf1931	109807	ATC(I)	ACC(T)
orf1931	109824	ACT(T)	GCT(A)
orf1931	109950	CGA(R)	TGA(W)
orf1931	109975	GGA(G)	GAA(E)
orf1931	110100	CCA(P)	TCA(S)
