# Supplementary material for: Population Genomic Analysis Reveals a Highly Conserved Mitochondrial Genome in Fusarium asiaticum
Source: Front Microbiol. 2020 May 5;11:839. doi: 10.3389/fmicb.2020.00839 (PMC7214670; doi:10.3389/fmicb.2020.00839)
Supplement: TABLE S3 — Intron locations and lengths within standard mitochondrial genes of Fusarium asiaticum and F. graminearum strains. [file Table_3.XLSX]

## Sheet: fafg_intron_size
Strains ID	Species	rnl_i2617	nad2_i378	nad2_i762	nad2_i1188	nad2_i1632	nad3_i90	atp9_i181	cox2_i108	cox2_i228	cox2_i318	cox2_i552	cox2_i651	nad4L_i239	nad5_i717	cob_i159	cob_i201	cob_i278	cob_i393	cob_i490	cob_i506	cob_i779	cob_i823	cox1_i218	cox1_i287	cox1_i392	cox1_i621	cox1_i715	cox1_i726	cox1_i737	cox1_i827	cox1_i873	cox1_i906	cox1_i1063	cox1_i1131	cox1_i1268	cox1_i1287	nad1_i145	nad1_i636	atp6_i365	cox3_i219	cox3_i333
140001	F.asiaticum	2429	1406	1475	1602	1633	1444	-	-	1146	1995	-	1861	1961	1012	-	-	-	2244	2436	1061	-	1825	1286	1330	1301	1194	1375	1002	1109	1257	1182	1006	2349	1198	1042	-	307	1146	1453	1503	1431
140002	F.asiaticum	2429	1406	1475	1602	1633	1444	-	-	1146	1994	-	1861	1961	1012	-	-	-	2244	2436	1061	-	1825	1286	1330	1301	1194	1375	1002	1109	1257	1182	1006	2349	1198	1042	-	307	1146	1453	1503	1431
140003	F.asiaticum	2429	1406	1475	1602	1633	1444	-	-	1146	1994	-	1861	1961	1012	-	-	-	2244	2436	1061	-	1825	1286	1330	1301	1194	1375	1002	1109	1257	1182	1006	2349	1198	1042	-	307	1146	1453	1503	1431
140004	F.asiaticum	2429	1406	1475	1602	1633	1444	-	-	1146	1995	-	1861	1961	1012	-	-	-	2244	2436	1061	-	1825	1286	1330	1301	1194	1375	1002	1109	1257	1182	1006	2349	1198	1042	-	307	1146	1453	1503	1431
140005	F.asiaticum	2429	1406	1475	1602	1633	1444	-	-	2320	1994	-	1861	1961	1012	-	-	-	2244	2436	1061	-	1825	1286	1330	1301	1194	1375	1002	1109	1257	1182	1006	2349	1198	1042	1568	307	1146	1453	1508	1431
140006	F.asiaticum	2429	1406	1475	1602	1633	1444	-	-	1146	1994	-	1861	1961	1012	-	-	-	2244	2436	1061	-	1825	1286	-	1301	1194	1375	1002	1109	1257	1182	1006	2349	1198	1042	-	307	1146	1453	1503	1431
140007	F.asiaticum	2429	1406	1475	1602	1633	1444	-	-	1146	1994	-	1861	1961	1012	-	-	-	2244	2436	1061	-	1825	1286	1330	1301	1194	1375	1002	1109	1257	1182	1006	2349	1198	1042	-	307	1146	1453	1503	1431
140008	F.asiaticum	2429	1406	1475	1602	1633	1444	-	-	1146	1994	-	1861	1961	1012	-	-	-	2244	2436	1061	-	1825	1286	1330	1301	1194	1375	1002	1109	1257	1182	1006	2349	1198	1042	-	307	1146	1453	1508	1431
140009	F.asiaticum	2429	1406	1475	1602	1633	1444	-	-	1146	1994	-	1861	1961	1012	-	-	-	2244	2436	1061	-	1825	1286	1330	1301	1194	1375	1002	1109	1257	1182	1006	2349	1198	1042	-	307	1146	1453	1508	1431
140010	F.asiaticum	2429	1406	1475	1602	1633	1444	-	-	1146	1994	-	1861	1961	1012	-	-	-	2244	2436	1061	-	1825	1286	1330	1301	1194	1375	1002	1109	1257	1182	1006	2349	1198	1042	-	307	1146	1453	1508	1431
140011	F.asiaticum	2429	1406	1475	1602	1640	1444	-	-	1146	1995	-	1861	1961	1012	-	-	-	2244	2436	1061	-	1825	1286	1330	1301	1194	1375	1002	1109	1257	1182	1006	2349	1198	1042	1568	307	1146	1453	1503	1431
140012	F.asiaticum	2429	1406	1475	1602	1633	1444	-	-	1146	1994	-	1861	1961	1012	-	-	-	2244	2436	1061	-	1825	1286	1330	1301	1194	1375	1002	1109	1257	1182	1006	2349	1198	1042	-	307	1146	1453	1503	1431
140013	F.asiaticum	2429	1406	1475	1602	1633	1444	-	-	1146	1994	-	1861	1961	1012	-	-	-	2244	2436	1061	-	1825	1286	1330	1301	1194	1375	1002	1109	1257	1182	1006	2349	1198	1042	-	307	1146	1453	1503	1431
140014	F.asiaticum	2429	1406	1475	1602	1633	1444	-	-	1146	1994	-	1861	1961	1012	-	-	-	2244	2436	1061	-	1825	1286	1330	1301	1194	1375	1002	1109	1257	1182	1006	2349	1198	1042	-	307	1146	1453	1503	1431
140015	F.asiaticum	2429	1406	1475	1602	1633	1444	-	-	1146	1994	-	1861	1961	1012	-	-	-	2244	2436	1061	-	1825	1286	-	1301	1194	1375	1002	1109	1257	1182	1006	2349	1198	1042	-	307	1146	1453	1503	1431
140016	F.asiaticum	2429	1406	1475	1602	1633	1444	-	-	1146	1994	-	1861	1961	1012	-	-	-	2244	2436	1061	-	1825	1286	1330	1301	1194	1375	1002	1109	1257	1182	1006	2349	1198	1042	1568	307	1146	1453	1503	1431
140017	F.asiaticum	2429	1406	1475	1602	1633	1444	-	-	1146	-	-	1861	1961	1012	-	-	-	2244	2436	1061	-	1825	1286	-	1301	1194	1375	1002	1109	1257	1182	1006	2349	1198	1042	-	307	1146	1453	1503	1431
140018	F.asiaticum	2429	1406	1475	1602	1633	1444	-	-	1146	1994	-	1861	1961	1012	-	-	-	2244	2436	1061	-	1825	1286	1330	1301	1194	1375	1002	1109	1257	1182	1006	2349	1198	1042	-	307	1146	1453	1503	1431
140019	F.asiaticum	2429	1406	1475	1602	1633	1444	-	-	1146	1994	-	1861	1961	1012	-	-	-	2244	2436	1061	-	1825	1286	1330	1301	1194	1375	1002	1109	1257	1182	1006	2349	1198	1042	1568	307	1146	1453	1503	1431
140020	F.asiaticum	2429	1406	1475	1602	1633	1444	-	-	1146	1994	-	1861	1961	1012	-	-	-	2244	2436	1061	-	1825	1286	1330	1301	1194	1375	1002	1109	1257	1182	1006	2349	1198	1042	-	307	1146	1453	1503	1431
140021	F.asiaticum	2429	1406	1475	1602	1640	1444	-	-	1146	1995	-	1861	1961	1012	-	-	-	2244	2436	1061	-	1825	1286	1330	1301	1194	1375	1002	1109	1257	1182	1006	2349	1198	1042	1568	307	1146	1453	1503	1431
140022	F.asiaticum	2429	1406	1475	1602	1633	1444	-	-	1146	1994	-	1861	1961	1012	-	-	-	2244	2436	1061	-	1825	1286	-	1301	1194	1375	1002	1109	1257	1182	1006	2349	1198	1042	-	307	1146	1453	1503	1431
140023	F.asiaticum	2429	1406	1475	1602	1633	1444	-	-	1146	1994	-	1861	1961	1012	-	-	-	2244	2436	1061	-	1825	1286	1330	1301	1194	1375	1002	1109	1257	1182	1006	2349	1198	1042	-	307	1146	1453	1503	1431
160205	F.asiaticum	2429	1406	1475	1602	1633	1444	-	-	1146	1994	-	1861	1961	1012	-	-	-	2244	2436	1061	-	1825	1286	1330	1301	1194	1375	1002	1109	1257	1182	1006	2349	1198	1042	-	307	1146	1453	1503	1431
160226	F.asiaticum	2429	1406	1475	1602	1633	1444	-	-	1146	1994	-	1861	1961	1012	-	-	-	2244	2436	1061	-	1825	1286	1330	1301	1194	1375	1002	1109	1257	1182	1006	2349	1198	1042	-	307	1146	1453	1503	1431
160232	F.asiaticum	2429	1406	1475	1602	1640	1444	-	-	1146	1995	-	1861	1961	1012	-	-	-	2244	2436	1061	-	1825	1286	1330	1301	1194	1375	1002	1109	1257	1182	1006	2349	1198	1042	1568	307	1146	1453	1503	1431
160237	F.asiaticum	2429	1406	1475	1602	1633	1444	-	-	1146	1994	-	1861	1961	1012	-	-	-	2244	2436	1061	-	1825	1286	1330	1301	1194	1375	1002	1109	1257	1182	1006	2349	1198	1042	-	307	1146	1453	1503	1431
160242	F.asiaticum	2429	1406	1475	1602	1633	1444	-	-	1146	1994	-	1861	1961	1012	-	-	-	2244	2436	1061	-	1825	1286	1330	1301	1194	1375	1002	1109	1257	1182	1006	2349	1198	1042	1568	307	1146	1453	1503	1431
160264	F.asiaticum	2429	1406	1475	1602	1633	1444	-	-	1146	1994	-	1861	1961	1012	-	-	-	2244	2436	1061	-	1825	1286	1330	1301	1194	1375	1002	1109	1257	1182	1006	2349	1198	1042	-	307	1146	1453	1503	1431
160270	F.asiaticum	2429	1406	1475	1602	1633	1444	-	-	1146	1994	-	1861	1961	1012	-	-	-	2244	2436	1061	-	1825	1286	1330	1301	1194	1375	1002	1109	1257	1182	1006	2349	1198	1042	-	307	1146	1453	1503	1431
160277	F.asiaticum	2429	1406	1475	1602	1633	1444	-	-	1146	1995	-	1861	1961	1012	-	-	-	2244	2436	1061	-	1825	1286	1330	1301	1194	1375	1002	1109	1257	1182	1006	2349	1198	1042	-	307	1146	1453	1503	1431
160280	F.asiaticum	2429	1406	1475	1602	1640	1444	-	-	1146	1994	-	1861	1961	1012	-	-	-	2244	2446	1061	-	1825	1286	1330	1301	1194	1375	1002	1109	1257	1182	1006	2349	1198	1042	1568	307	1146	1453	1503	1431
160282	F.asiaticum	2429	1406	1475	1602	1633	1444	-	-	1146	1994	-	1861	1961	1012	-	1701	-	2244	2436	1061	-	1825	1286	1330	1301	1194	1375	1002	1109	1257	1182	1006	2349	1198	1042	-	307	1146	1453	1503	1431
160863	F.asiaticum	2429	1406	1475	1602	1633	1444	-	-	1146	1994	-	1861	1961	1012	-	-	-	2244	2436	1061	-	1825	1286	-	1301	1194	1375	1002	1109	1257	1182	1006	2349	1198	1042	-	307	1146	1453	1503	1431
160898	F.asiaticum	2429	1406	1475	1602	1633	1444	-	-	1146	1994	-	1861	1961	1012	-	-	-	2244	2436	1061	-	1825	1286	-	1301	1194	1375	1002	1109	1257	1182	1006	2349	1198	1042	-	307	1146	1453	1503	1431
160952	F.asiaticum	2429	1406	1475	1602	1633	1444	-	-	1146	1995	-	1861	1961	1012	-	-	-	2244	2436	1061	-	1825	1286	1330	1301	1194	1375	1002	1109	1257	1182	1006	2349	1198	1042	1568	307	1146	1453	1503	1431
180100	F.asiaticum	2429	1406	1475	1602	1633	1444	-	-	1146	1994	-	1861	1961	1012	-	-	-	2244	2436	1061	-	1825	1286	1330	1301	1194	1375	1002	1109	1257	1182	1006	2349	1198	1042	-	307	1146	1453	1503	1431
180101	F.asiaticum	2429	1406	1475	1602	1633	1444	-	-	1146	1995	-	1861	1961	1012	-	-	-	2244	2436	1061	-	1825	1286	1330	1301	1194	1375	1002	1109	1257	1182	1006	2349	1198	1042	-	307	1146	1453	1503	1431
180102	F.asiaticum	2429	1406	1475	1602	1633	1444	-	-	1146	1994	-	1861	1961	1012	-	-	-	2244	2436	1061	-	1825	1286	1330	1301	1194	1375	1002	1109	1257	1182	1006	2349	1198	1042	-	307	1146	1453	1503	1431
180103	F.asiaticum	2429	1406	1475	1602	1633	1444	-	-	1146	1995	-	1861	1961	1012	-	-	-	2244	2436	1061	-	1825	1286	1330	1301	1194	1375	1002	1109	1257	1182	1006	2349	1198	1042	-	307	1146	1453	1503	1431
180104	F.asiaticum	2429	1406	1475	1602	1633	1444	-	-	1146	1994	-	1861	1961	1012	-	-	-	2244	2436	1061	-	1825	1286	1330	1301	1194	1375	1002	1109	1257	1182	1006	2349	1198	1042	-	307	1146	1453	1503	1431
180105	F.asiaticum	2429	1406	1475	1602	1640	1444	-	-	1146	1994	-	1861	1961	1012	-	-	-	2244	2436	1061	-	1825	1286	1330	1301	1194	1375	1002	1109	1257	1182	1006	2349	1198	1042	1568	307	1146	1453	1503	1431
180106	F.asiaticum	2429	1406	1475	1602	1633	1444	-	-	1146	1994	-	1861	1961	1012	-	-	-	2244	2436	1061	-	1825	1286	1330	1301	1194	1375	1002	1109	1257	1182	1006	2349	1198	1042	-	307	1146	1453	1503	1431
180123	F.asiaticum	2429	1406	1475	1602	1633	1444	-	-	1146	1994	-	1861	1961	1012	-	-	-	2244	2436	1061	-	1825	1286	1330	1301	1194	1375	1002	1109	1257	1182	1006	2349	1198	1042	1568	307	1146	1453	1503	1431
180188	F.asiaticum	2429	1406	1475	1602	1633	1444	-	-	1146	1994	-	1861	1961	1012	-	-	-	2244	2436	1061	-	1825	1286	1330	1301	1194	1375	1002	1109	1257	1182	1006	2349	1198	1042	-	307	1146	1453	1508	1431
180192	F.asiaticum	2429	1406	1475	1602	1633	1444	-	-	1146	1994	-	1861	1961	1012	-	-	-	2244	2436	1061	-	1825	1286	1330	1301	1194	1375	1002	1109	1257	1182	1006	2349	1198	1042	1568	307	1146	1453	1503	1431
180194	F.asiaticum	2429	1406	1475	1602	1633	1444	-	-	1146	-	-	1861	1961	1012	-	-	-	2244	2436	1061	-	1825	1286	-	1301	1194	1375	1002	1109	1257	1182	1006	2349	1198	1042	-	307	1146	1453	1503	1431
180197	F.asiaticum	2429	1406	1475	1602	1633	1444	-	-	1146	1995	-	1861	1961	1012	-	1710	-	2244	2436	1061	-	1825	1286	1330	1301	1194	1375	1002	1109	1257	1182	1006	2349	1198	1042	1568	307	1146	1453	1503	1431
180200	F.asiaticum	2429	1406	1475	1602	1633	1444	-	-	1146	1994	-	1861	1961	1012	-	-	-	2244	2436	1061	-	1825	1286	1330	1301	1194	1375	1002	1109	1257	1182	1006	2349	1198	1042	-	307	1146	1453	1503	1431
180203	F.asiaticum	2429	1406	1475	1602	1633	1444	-	-	1146	1994	-	1861	1961	1012	-	-	-	2244	2436	1061	-	1825	1286	1330	1301	1194	1375	1002	1109	1257	1182	1006	2349	1198	1042	-	307	1146	1453	1503	1431
180207	F.asiaticum	2429	1406	1475	1602	1633	1444	-	-	1146	-	-	1861	1961	1012	-	-	-	2244	2436	1061	-	1825	1286	1330	1301	1194	1375	1002	1109	1257	1182	1006	2349	1198	1042	-	307	1146	1453	1503	1431
180212	F.asiaticum	2429	1406	1475	1602	1633	1444	-	-	1146	1994	-	1861	1961	1012	-	-	-	2244	2436	1061	-	1825	1286	1330	1301	1194	1375	1002	1109	1257	1182	1006	2349	1198	1042	-	307	1146	1453	1503	1431
180216	F.asiaticum	2429	1406	1475	1602	1633	1444	-	-	1146	1994	-	1861	1961	1012	-	1710	-	2244	2436	1061	-	1825	1286	1330	1301	1194	1375	1002	1109	1257	1182	1006	2349	1198	1042	1568	307	1146	1453	1503	1431
180219	F.asiaticum	2429	1406	1475	1602	1633	1444	-	-	1146	-	-	1861	1961	1012	-	-	-	2244	2436	1061	-	1825	1286	1330	1301	1194	1375	1002	1109	1257	1182	1006	2349	1198	1042	-	307	1146	1453	1503	1431
180288	F.asiaticum	2429	1406	1475	1602	1633	1444	-	-	1146	1994	-	1861	1961	1012	-	1710	-	2244	2436	1061	-	1825	1286	1330	1301	1194	1375	1002	1109	1257	1182	1006	2349	1198	1042	-	307	1146	1453	1503	1431
180341	F.asiaticum	2429	1406	1475	1602	1633	1444	-	-	1146	1994	-	1861	1961	1012	-	-	-	2244	2436	1061	-	1825	1286	1330	1301	1194	1375	1002	1109	1257	1182	1006	2349	1198	1042	1568	307	1146	1453	1503	1431
180363	F.asiaticum	2429	1406	1475	1602	1633	1444	-	-	1146	1995	-	1861	1961	1012	-	-	-	2244	2436	1061	-	1825	1286	-	1301	1194	1375	1002	1109	1257	1182	1006	2349	1198	1042	1568	307	1146	1453	1503	1431
180388	F.asiaticum	2429	1406	1475	1602	1633	1444	-	-	1146	-	-	1861	1961	1012	-	-	-	2244	2436	1061	-	1825	1286	-	1301	1194	1375	1002	1109	1257	1182	1006	2349	1198	1042	-	307	1146	1453	1503	1431
180432	F.asiaticum	2429	1406	1475	1602	1633	1444	-	-	1146	1994	-	1861	1961	1012	-	-	-	2244	2436	1061	-	1825	1286	1330	1301	1194	1375	1002	1109	1257	1182	1006	2349	1198	1042	1568	307	1146	1453	1503	1431
180459	F.asiaticum	2429	1406	1475	1602	1633	1444	-	-	1146	-	-	1861	1961	1012	-	-	-	2244	2436	1061	-	1825	1286	1330	1301	1194	1375	1002	1109	1257	1182	1006	2349	1198	1042	-	307	1146	1453	1503	1431
170347	F.asiaticum	2429	1406	1475	1602	1633	1444	-	-	1146	1994	-	1861	1961	1012	-	-	-	2244	2436	1061	-	1825	1286	1330	1301	1194	1375	1002	1109	1257	1182	1006	2349	1198	1042	-	307	1146	1453	1503	1431
170364	F.asiaticum	2429	1406	1475	1602	1633	1444	-	-	1146	1994	-	1861	1961	1012	-	-	-	2244	2436	1061	-	1825	1286	1330	1301	1194	1375	1002	1109	1257	1182	1006	2349	1198	1042	-	307	1146	1453	1503	1431
170382	F.asiaticum	2429	1406	1475	1602	1633	1444	-	-	1146	1994	-	1861	1961	1012	-	-	-	2244	2436	1061	-	1825	1286	-	1301	1194	1375	1002	1109	1257	1182	1006	2349	1198	1042	-	307	1146	1453	1503	1431
170430	F.asiaticum	2429	1406	1475	1602	1633	1444	-	-	1146	1994	-	1861	1961	1012	-	-	-	2244	2436	1061	-	1825	1286	1330	1301	1194	1375	1002	1109	1257	1182	1006	2349	1198	1042	-	307	1146	1453	1503	1431
170460	F.asiaticum	2429	1406	1475	1602	1633	1444	-	-	1146	1994	-	1861	1961	1012	-	-	-	2244	2436	1061	-	1825	1286	1330	1301	1194	1375	1002	1109	1257	1182	1006	2349	1198	1042	-	307	1146	1453	1503	1431
170542	F.asiaticum	2429	1406	1475	1602	1633	1444	-	-	1146	-	-	1861	1961	1012	-	-	-	2244	2436	1061	-	1825	1286	-	1301	1194	1375	1002	1109	1257	1182	1006	2349	1198	1042	-	307	1146	1453	1503	1431
170630	F.asiaticum	2429	1406	1475	1602	1633	1444	-	-	1146	1994	-	1861	1961	1012	-	-	-	2244	2436	1061	-	1825	1286	1330	1301	1194	1375	1002	1109	1257	1182	1006	2349	1198	1042	-	307	1146	1453	1503	1431
170665	F.asiaticum	2429	1406	1475	1602	1633	1444	-	-	1146	1994	-	1861	1961	1012	-	-	-	2244	2436	1061	-	1825	1286	1330	1301	1194	1375	1002	1109	1257	1182	1006	2349	1198	1042	-	307	1146	1453	1503	1431
170705	F.asiaticum	2429	1406	1475	1602	1633	1444	-	-	1146	1994	-	1861	1961	1012	-	-	-	2244	2436	1061	-	1825	1286	1330	1301	1194	1375	1002	1109	1257	1182	1006	2349	1198	1042	-	307	1146	1453	1503	1431
170719	F.asiaticum	2429	1406	1475	1602	1633	1444	-	-	1146	-	-	1861	1961	1012	-	-	-	2244	2436	1061	-	1825	1286	-	1301	1194	1375	1002	1109	1257	1182	1006	2349	1198	1042	-	307	1146	1453	1503	1431
170726	F.asiaticum	2429	1406	1475	1602	1633	1444	-	-	1146	1995	-	1861	1961	1012	-	-	-	2244	2436	1061	-	1825	1286	1330	1301	1194	1375	1002	1109	1257	1182	1006	2349	1198	1042	1568	307	1146	1453	1503	1431
170765	F.asiaticum	2429	1406	1475	1602	1633	1444	-	-	1146	1994	-	1861	1961	1012	-	-	-	2244	2436	1061	-	1825	1286	1330	1301	1194	1375	1002	1109	1257	1182	1006	2349	1198	1042	-	307	1146	1453	1503	1431
170788	F.asiaticum	2429	1406	1475	1602	1640	1444	-	-	1146	1995	-	1861	1961	1012	-	-	-	2244	2436	1061	-	1825	1286	1330	1301	1194	1375	1002	1109	1257	1182	1006	2349	1198	1042	1568	307	1146	1453	1503	1431
170792	F.asiaticum	2429	1406	1475	1602	1633	1444	-	-	1146	1994	-	1861	1961	1012	-	-	-	2244	2436	1061	-	1825	1286	1330	1301	1194	1375	1002	1109	1257	1182	1006	2349	1198	1042	1568	307	1146	1453	1503	1431
170827	F.asiaticum	2429	1406	1475	1602	1633	1444	-	-	1146	1995	-	1861	1961	1012	-	-	-	2244	2436	1061	-	1825	1286	1330	1301	1194	1375	1002	1109	1257	1182	1006	2349	1198	1042	-	307	1146	1453	1503	1431
170876	F.asiaticum	2429	1406	1475	1602	1640	1444	-	-	1146	1995	-	1861	1961	1012	-	-	-	2244	2436	1061	-	1825	1286	1330	1301	1194	1375	1002	1109	1257	1182	1006	2349	1198	1042	1568	307	1146	1453	1503	1431
170880	F.asiaticum	2429	1406	1475	1602	1633	1444	-	-	1146	1994	-	1861	1961	1012	-	-	-	2244	2436	1061	-	1825	1286	1330	1301	1194	1375	1002	1109	1257	1182	1006	2349	1198	1042	-	307	1146	1453	1503	1431
170907	F.asiaticum	2429	1406	1475	1602	1633	1444	-	-	1146	-	-	1861	1961	1012	-	-	-	2244	2436	1061	-	1825	1286	-	1301	1194	1375	1002	1109	1257	1182	1006	2349	1198	1042	-	307	1146	1453	1503	1431
170944	F.asiaticum	2429	1406	1475	1602	1633	1444	-	-	1146	1994	-	1861	1961	1012	-	-	-	2244	2436	1061	-	1825	1286	1330	1301	1194	1375	1002	1109	1257	1182	1006	2349	1198	1042	1568	307	1146	1453	1503	1431
170948	F.asiaticum	2429	1406	1475	1602	1633	1444	-	-	1146	1994	-	1861	1961	1012	-	-	-	2244	2436	1061	-	1825	1286	1330	1301	1194	1375	1002	1109	1257	1182	1006	2349	1198	1042	1568	307	1146	1453	1503	1431
170960	F.asiaticum	2429	1406	1475	1602	1633	1444	-	-	1146	1994	-	1861	1961	1012	-	-	-	2244	2436	1061	-	1825	1286	-	1301	1194	1375	1002	1109	1257	1182	1006	2349	1198	1042	-	307	1146	1453	1503	1431
170991	F.asiaticum	2429	1406	1475	1602	1633	1444	-	-	1146	1994	-	1861	1961	1012	-	-	-	2244	2436	1061	-	1825	1286	1330	1301	1194	1375	1002	1109	1257	1182	1006	2349	1198	1042	1568	307	1146	1453	1503	1431
171013	F.asiaticum	2429	1406	1475	1602	1633	1444	-	-	1146	1994	-	1861	1961	1012	-	-	-	2244	2436	1061	-	1825	1286	1330	1301	1194	1375	1002	1109	1257	1182	1006	2349	1198	1042	-	307	1146	1453	1503	1431
171025	F.asiaticum	2429	1406	1475	1602	1633	1444	-	-	1146	1994	-	1861	1961	1012	-	-	-	2244	2436	1061	-	1825	1286	1330	1301	1194	1375	1002	1109	1257	1182	1006	2349	1198	1042	-	307	1146	1453	1503	1431
171029	F.asiaticum	2429	1406	1475	1602	1633	1444	1073	-	1146	1994	1780	1861	1961	1012	-	-	-	2244	2436	1061	1929	1825	1286	1330	1301	1194	1375	1002	1109	1257	1182	1006	2349	1198	1042	-	307	1146	1453	1503	1431
171030	F.asiaticum	2429	1406	1475	1602	1633	1444	-	-	1146	1995	-	1861	1961	1012	-	-	-	2244	2436	1061	-	2915	1286	1330	1301	1194	1375	1002	1109	1257	1182	1006	2349	1198	1042	-	307	1146	1453	1503	1431
171067	F.asiaticum	2429	1406	1475	1602	1633	1444	-	-	1146	1994	-	1861	1961	1012	-	-	-	2244	2436	1061	-	1825	1286	1330	1301	1194	1375	1002	1109	1257	1182	1006	2349	1198	1042	1568	307	1146	1453	1503	1431
171075	F.asiaticum	2429	1406	1475	1602	1633	1444	-	-	1146	1994	-	1861	1961	1012	-	-	-	2244	2436	1061	-	1825	1286	1330	1301	1194	1375	1002	1109	1257	1182	1006	2349	1198	1042	1568	307	1146	1453	1503	1431
171108	F.asiaticum	2429	1406	1475	1602	1633	1444	-	-	1146	1994	-	1861	1961	1012	-	-	-	2244	2446	1061	-	1825	1286	1330	1301	1194	1375	1002	1109	1257	1182	1006	2349	1198	1042	-	307	1146	1453	1503	1431
171115	F.asiaticum	2429	1406	1475	1602	1633	1444	-	-	1146	1994	-	1861	1961	1012	-	-	-	2244	2446	1061	-	1825	1286	1330	1301	1194	1375	1002	1109	1257	1182	1006	2349	1198	1042	-	307	1146	1453	1503	1431
170343	F.asiaticum	2429	1406	1475	1602	1633	1444	-	-	1146	1994	-	1861	1961	1012	-	-	-	2244	2436	1061	-	1825	1286	1330	1301	1194	1375	1002	1109	1257	1182	1006	2349	1198	1042	1568	307	1146	1453	1503	1431
170372	F.asiaticum	2429	1406	1475	1602	1633	1444	-	-	1146	1995	-	1861	1961	1012	-	-	-	2244	2436	1061	-	1825	1286	1330	1301	1194	1375	1002	1109	1257	1182	1006	2349	1198	1042	1568	307	1146	1453	1503	1431
170383	F.asiaticum	2429	1406	1475	1602	1633	1444	-	-	1146	-	-	1861	1961	1012	-	-	-	2244	2436	1061	-	1825	1286	-	1301	1194	1375	1002	1109	1257	1182	1006	2349	1198	1042	-	307	1146	1453	1503	1431
170431	F.asiaticum	2429	1406	1475	1602	1633	1444	-	-	1146	1995	-	1861	1961	1012	-	-	-	2244	2436	1061	-	1825	1286	-	1301	1194	1375	1002	1109	1257	1182	1006	2349	1198	1042	-	307	1146	1453	1503	1431
170464	F.asiaticum	2429	1406	1475	1602	1633	1444	-	-	1146	1995	-	1861	1961	1012	-	-	-	2244	2436	1061	-	1825	1286	-	1301	1194	1375	1002	1109	1257	1182	1006	2349	1198	1042	-	307	1146	1453	1503	1431
170545	F.asiaticum	2429	1406	1475	1602	1633	1444	-	-	1146	1994	-	1861	1961	1012	-	-	-	2244	2446	1061	-	1825	1286	1330	1301	1194	1375	1002	1109	1257	1182	1006	2349	1198	1042	1568	307	1146	1453	1503	1431
170566	F.asiaticum	2429	1406	1475	1602	1633	1444	-	-	1146	1994	-	1861	1961	1012	-	-	-	2244	2436	1061	-	1825	1286	-	1301	1194	1375	1002	1109	1257	1182	1006	2349	1198	1042	-	307	1146	1453	1503	1431
170631	F.asiaticum	2429	1406	1475	1602	1633	1444	-	-	1146	1994	-	1861	1961	1012	-	-	-	2244	2436	1061	-	1825	1286	1330	1301	1194	1375	1002	1109	1257	1182	1006	2349	1198	1042	1568	307	1146	1453	1503	1431
170677	F.asiaticum	2429	1406	1475	1602	1633	1444	-	-	1146	1994	-	1861	1961	1012	-	-	-	2244	2436	1061	-	1825	1286	-	1301	1194	1375	1002	1109	1257	1182	1006	2349	1198	1042	-	307	1146	1453	1503	1431
170706	F.asiaticum	2429	1406	1475	1602	1633	1444	-	-	1146	1994	-	1861	1961	1012	-	-	-	2244	2436	1061	-	1825	1286	1330	1301	1194	1375	1002	1109	1257	1182	1006	2349	1198	1042	-	307	1146	1453	1503	1431
170728	F.asiaticum	2429	1406	1475	1602	1633	1444	-	-	1146	1994	-	1861	1961	1012	-	-	-	2244	2436	1061	-	1825	1286	-	1301	1194	1375	1002	1109	1257	1182	1006	2349	1198	1042	-	307	1146	1453	1503	1431
170767	F.asiaticum	2429	1406	1475	1602	1633	1444	-	-	1146	-	-	1861	1961	1012	-	-	-	2244	2436	1061	-	1825	1286	1330	1301	1194	1375	1002	1109	1257	1182	1006	2349	1198	1042	-	307	1146	1453	1503	1431
170784	F.asiaticum	2429	1406	1475	1602	1633	1444	-	-	1146	1994	-	1861	1961	1012	-	-	-	2244	2436	1061	-	1825	1286	1330	1301	1194	1375	1002	1109	1257	1182	1006	2349	1198	1042	-	307	1146	1453	1503	1431
170789	F.asiaticum	2429	1406	1475	1602	1633	1444	-	-	1146	1995	-	1861	1961	1012	-	-	-	2244	2436	1061	-	1825	1286	1330	1301	1194	1375	1002	1109	1257	1182	1006	2349	1198	1042	-	307	1146	1453	1503	1431
170824	F.asiaticum	2429	1406	1475	1602	1633	1444	-	-	1146	1994	-	1861	1961	1012	-	-	-	2244	2436	1061	-	1825	1286	1330	1301	1194	1375	1002	1109	1257	1182	1006	2349	1198	1042	1568	307	1146	1453	1503	1431
170867	F.asiaticum	2429	1406	1475	1602	1633	1444	-	-	1146	1995	-	1861	1961	1012	-	-	-	2244	2436	1061	-	1825	1286	-	1301	1194	1375	1002	1109	1257	1182	1006	2349	1198	1042	-	307	1146	1453	1503	1431
170888	F.asiaticum	2429	1406	1475	1602	1633	1444	-	-	1146	1995	-	1861	1961	1012	-	-	-	2244	2436	1061	-	2909	1286	1330	1301	1194	1375	1002	1109	1257	1182	1006	2349	1198	1042	-	307	1146	1453	1503	1431
170908	F.asiaticum	2429	1406	1475	1602	1633	1444	-	-	1146	-	-	1861	1961	1012	-	-	-	2244	2436	1061	-	1825	1286	-	1301	1194	1375	1002	1109	1257	1182	1006	2349	1198	1042	-	307	1146	1453	1503	1431
170945	F.asiaticum	2429	1406	1475	1602	1633	1444	-	-	1146	1994	-	1861	1961	1012	-	-	-	2244	2436	1061	-	1825	1286	-	1301	1194	1375	1002	1109	1257	1182	1006	2349	1198	1042	-	307	1146	1453	1503	1431
170988	F.asiaticum	2429	1406	1475	1602	1633	1444	-	-	1146	1994	-	1861	1961	1012	-	-	-	2244	2436	1061	-	1825	1286	-	1301	1194	1375	1002	1109	1257	1182	1006	2349	1198	1042	-	307	1146	1453	1503	1431
171005	F.asiaticum	2429	1406	1475	1602	1633	1444	-	-	1146	1994	-	1861	1961	1012	-	-	-	2244	2436	1061	-	1825	1286	1330	1301	1194	1375	1002	1109	1257	1182	1006	2349	1198	1042	-	307	1146	1453	1503	1431
171011	F.asiaticum	2429	1406	1475	1602	1633	1444	-	-	1146	1995	-	1861	1961	1012	-	-	-	2244	2436	1061	-	1825	1286	-	1301	1194	1375	1002	1109	1257	1182	1006	2349	1198	1042	-	307	1146	1453	1503	1431
171042	F.asiaticum	2429	1406	1475	1602	1633	1444	-	-	1146	1994	-	1861	1961	1012	-	-	-	2244	2436	1061	-	1825	1286	-	1301	1194	1375	1002	1109	1257	1182	1006	2349	1198	1042	-	307	1146	1453	1503	1431
171059	F.asiaticum	2429	1406	1475	1602	1633	1444	-	-	1146	1995	-	1861	1961	1012	-	-	-	2244	2436	1061	-	1825	1286	-	1301	1194	1375	1002	1109	1257	1182	1006	2349	1198	1042	-	307	1146	1453	1503	1431
171077	F.asiaticum	2429	1406	1475	1602	1633	1444	-	-	1146	-	-	1861	1961	1012	-	-	-	2244	2436	1061	-	1825	1286	-	1301	1194	1375	1002	1109	1257	1182	1006	2349	1198	1042	-	307	1146	1453	1503	1431
171084	F.asiaticum	2429	1406	1475	1602	1633	1444	-	-	1146	1995	-	1861	1961	1012	-	-	-	2245	2436	1061	-	1825	1286	1330	1301	1194	1375	1002	1109	1257	1182	1006	2349	1198	1042	-	307	1146	1453	1503	1431
171117	F.asiaticum	2429	1406	1475	1602	1633	1444	-	-	1146	1995	-	1861	1961	1012	-	-	-	2244	2436	1061	-	1825	1286	1330	1301	1194	1375	1002	1109	1257	1182	1006	2349	1198	1042	-	307	1146	1453	1503	1431
174231	F.asiaticum	2429	1406	1475	1602	1633	1444	-	-	1146	1994	-	1861	1961	1012	-	-	-	2244	2436	1061	-	1825	1286	1330	1301	1194	1375	1002	1109	1257	1182	1006	2349	1198	1042	-	307	1146	1453	1503	1431
174240	F.asiaticum	2429	1406	1475	1602	1633	1444	-	-	1146	1994	-	1861	1961	1012	-	1710	-	2244	2436	1061	-	1825	1286	1330	1301	1194	1375	1002	1109	1257	1182	1006	2349	1198	1042	1568	307	1146	1453	1503	1431
174251	F.asiaticum	2429	1406	1475	1602	1633	1444	-	-	1146	1995	-	1861	1961	1012	-	-	-	2244	2436	1061	-	2909	1286	1330	1301	1194	1375	1002	1109	1257	1182	1006	2349	1198	1042	-	307	1146	1453	1503	1431
171120	F.asiaticum	2429	1406	1475	1602	1633	1444	-	-	1146	-	-	1861	1961	1012	-	-	-	2244	2436	1061	-	1825	1286	-	1301	1194	1375	1002	1109	1257	1182	1006	2349	1198	1042	-	307	1146	1453	1503	1431
171131	F.asiaticum	2429	1406	1475	1602	1633	1444	-	-	1146	1994	-	1861	1961	1012	-	-	-	2244	2436	1061	-	2909	1286	-	1301	1194	1375	1002	1109	1257	1182	1006	2349	1198	1042	1568	307	1146	1453	1503	1431
171146	F.asiaticum	2429	1406	1475	1602	1633	1444	-	-	1146	-	-	1861	1961	1012	-	-	-	2244	2436	1061	-	1825	1286	-	1301	1194	1375	1002	1109	1257	1182	1006	2349	1198	1042	-	307	1146	1453	1503	1431
171151	F.asiaticum	2429	1406	1475	1602	1633	1444	-	-	1146	-	-	1861	1961	1012	-	-	-	2244	2436	1061	-	1825	1286	1330	1301	1194	1375	1002	1109	1257	1182	1006	2349	1198	1042	-	307	1146	1453	1503	1431
171153	F.asiaticum	2429	1406	1475	1602	1633	1444	-	-	1146	1994	-	1861	1961	1012	-	-	-	2244	2436	1061	-	1825	1286	1330	1301	1194	1375	1002	1109	1257	1182	1006	2349	1198	1042	-	307	1146	1453	1503	1431
171156	F.asiaticum	2429	1406	1475	1602	1633	1444	-	-	1146	1994	-	1861	1961	1012	-	1710	-	2244	2436	1061	-	1825	1286	1330	1301	1194	1375	1002	1109	1257	1182	1006	2349	1198	1042	1568	307	1146	1453	1503	1431
171169	F.asiaticum	2429	1406	1475	1602	1633	1444	-	-	1146	1994	-	1861	1961	1012	-	-	-	2244	2436	1061	-	1825	1286	1330	1301	1194	1375	1002	1109	1257	1182	1006	2349	1198	1042	-	307	1146	1453	1503	1431
171184	F.asiaticum	2429	1406	1475	1602	1633	1444	-	-	1146	-	-	1861	1961	1012	-	-	-	2244	2436	1061	-	1825	1286	-	1301	1194	1375	1002	1109	1257	1182	1006	2349	1198	1042	-	307	1146	1453	1503	1431
171195	F.asiaticum	2430	1406	1475	1602	1633	1444	-	-	1146	-	-	1861	1961	1012	-	-	-	2244	2436	1061	-	1825	1286	-	1301	1194	1375	1002	1109	1257	1182	1006	2349	1198	1042	-	307	1146	1453	1503	1431
171206	F.asiaticum	2429	1406	1475	1602	1633	1444	-	-	1146	1995	-	1861	1961	1012	-	-	-	2244	2436	1061	-	1825	1286	1330	1301	1194	1375	1002	1109	1257	1182	1006	2349	1198	1042	-	307	1146	1453	1503	1431
171207	F.asiaticum	2429	1406	1475	1602	1633	1444	-	-	1146	-	-	1861	1961	1012	-	-	-	2244	2436	1061	-	1825	1286	1330	1301	1194	1375	1002	1109	1257	1182	1006	2349	1198	1042	-	307	1146	1453	1503	1431
171210	F.asiaticum	2429	1406	1475	1602	1633	1444	-	-	1146	1994	-	1861	1961	1012	-	-	-	2244	2436	1061	-	2909	1286	1330	1301	1194	1375	1002	1109	1257	1182	1006	2349	1198	1042	1568	307	1146	1453	1503	1431
171218	F.asiaticum	2429	1406	1475	1602	1633	1444	-	-	1146	1994	-	1861	1961	1012	-	-	-	2244	2436	1061	-	1825	1286	1330	1301	1194	1375	1002	1109	1257	1182	1006	2349	1198	1042	-	307	1146	1453	1503	1431
171239	F.asiaticum	2429	1406	1475	1602	1633	1444	-	-	1146	1995	-	1861	1961	1012	-	1710	-	2244	2436	1061	-	1825	1286	1330	1301	1194	1375	1002	1109	1257	1182	1006	2349	1198	1042	-	307	1146	1453	1503	1431
171244	F.asiaticum	2429	1406	1475	1602	1633	1444	-	-	1146	1994	-	1861	1961	1012	-	-	-	2244	2436	1061	-	2915	1286	-	1301	1194	1375	1002	1109	1257	1182	1006	2349	1198	1042	-	307	1146	1453	1503	1431
171252	F.asiaticum	2429	1406	1475	1602	1633	1444	-	-	1146	1995	-	1861	1961	1012	-	-	-	2244	2436	1061	-	1825	1286	1330	1301	1194	1375	1002	1109	1257	1182	1006	2349	1198	1042	1568	307	1146	1453	1503	1431
171274	F.asiaticum	2429	1406	1475	1602	1633	1444	-	-	1146	1994	-	1861	1961	1012	-	-	-	2244	2436	1061	-	2909	1286	1330	1301	1194	1375	1002	1109	1257	1182	1006	2349	1198	1042	-	307	1146	1453	1503	1431
171287	F.asiaticum	2429	1406	1475	1602	1633	1444	-	-	1146	1995	-	1861	1961	1012	-	-	-	2244	2436	1061	-	2909	1286	1330	1301	1194	1375	1002	1109	1257	1182	1006	2349	1198	1042	-	307	1146	1453	1503	1431
171290	F.asiaticum	2429	1406	1475	1602	1633	1444	-	-	1146	1995	-	1861	1961	1012	-	-	-	2244	2436	1061	-	1825	1286	1330	1301	1194	1375	1002	1109	1257	1182	1006	2349	1198	1042	-	307	1146	1453	1503	1431
171301	F.asiaticum	2429	1406	1475	1602	1633	1444	-	-	1146	-	-	1861	1961	1012	-	-	-	2244	2436	1061	-	1825	1286	-	1301	1194	1375	1002	1109	1257	1182	1006	2349	1198	1042	-	307	1146	1453	1503	1431
171323	F.asiaticum	2429	1406	1475	1602	1633	1444	-	-	1146	1994	-	1861	1961	1012	-	-	-	2244	2436	1061	-	1825	1286	-	1301	1194	1375	1002	1109	1257	1182	1006	2349	1198	1042	-	307	1146	1453	1503	1431
171330	F.asiaticum	2429	1406	1475	1602	1633	1444	-	-	1146	1994	-	1861	1961	1012	-	-	-	2244	2436	1061	-	1825	1286	-	1301	1194	1375	1002	1109	1257	1182	1006	2349	1198	1042	1568	307	1146	1453	1503	1431
171338	F.asiaticum	2429	1406	1475	1602	1633	1444	-	-	1146	1994	-	1861	1961	1012	-	-	-	2244	2436	1061	-	1825	1286	1330	1301	1194	1375	1002	1109	1257	1182	1006	2349	1198	1042	1568	307	1146	1453	1503	1431
171349	F.asiaticum	2429	1406	1475	1602	1633	1444	-	-	1146	1994	-	1861	1961	1012	-	-	-	2244	2436	1061	-	1825	1286	-	1301	1194	1375	1002	1109	1257	1182	1006	2349	1198	1042	1568	307	1146	1453	1503	1431
171366	F.asiaticum	2429	1406	1475	1602	1633	1444	-	-	1146	1994	-	1861	1961	1012	-	1710	-	2244	2436	1061	-	1825	1286	-	1301	1194	1375	1002	1109	1257	1182	1006	2349	1198	1042	-	307	1146	1453	1503	1431
171369	F.asiaticum	2429	1406	1475	1602	1633	1444	-	-	1146	1995	-	1861	1961	1012	-	-	-	2244	2436	1061	-	1825	1286	1330	1301	1194	1375	1002	1109	1257	1182	1006	2349	1198	1042	1568	307	1146	1453	1503	1431
171375	F.asiaticum	2429	1406	1475	1602	1633	1444	-	-	2323	1994	-	1861	1961	1012	-	-	-	2244	2436	1061	-	1825	1286	-	1301	1194	1375	1002	1109	1257	1182	1006	2349	1198	1042	-	307	1146	1453	1503	1431
171377	F.asiaticum	2429	1406	1475	1602	1633	1444	-	-	1146	1994	-	1861	1961	1012	-	-	-	2244	2436	1061	-	1825	1286	1330	1301	1194	1375	1002	1109	1257	1182	1006	2349	1198	1042	-	307	1146	1453	1503	1431
171383	F.asiaticum	2429	1406	1475	1602	1633	1444	-	-	1146	1995	-	1861	1961	1012	-	-	-	2244	2436	1061	-	1825	1286	1330	1301	1194	1375	1002	1109	1257	1182	1006	2349	1198	1042	1568	307	1146	1453	1503	1431
191317	F.asiaticum	2429	1406	1475	1602	1633	1444	-	-	1146	1995	-	1861	1961	1012	-	-	-	2244	2436	1061	-	1825	1286	-	1301	1194	1375	1002	1109	1257	1182	1006	2349	1198	1042	-	307	1146	1453	1503	1431
140024	F.asiaticum	2429	1406	1475	1602	1633	1444	-	-	1146	1994	-	1861	1961	1012	-	1686	-	2244	2436	1061	-	1825	1286	1330	1301	1194	1375	1002	1109	1257	1182	1006	2349	1198	1042	-	307	1146	1453	1503	1431
140025	F.asiaticum	2429	1406	1475	1602	1633	1444	-	-	1146	1995	-	1861	1961	1012	-	-	-	2244	2436	1061	-	2909	1286	1330	1301	1194	1375	1002	1109	1257	1182	1006	2349	1198	1042	-	307	1146	1453	1503	1431
140026	F.asiaticum	2429	1406	1475	1602	1633	1444	-	-	1146	1994	-	1861	1961	1012	-	-	-	2244	2436	1061	-	1825	1286	1330	1301	1194	1375	1002	1109	1257	1182	1006	2349	1198	1042	1568	307	1146	1453	1503	1431
140027	F.asiaticum	2429	1406	1475	1602	1633	1444	-	-	1146	-	-	1861	1961	1012	-	-	-	2244	2436	1061	-	1825	1286	-	1301	1194	1375	1002	1109	1257	1182	1006	2349	1198	1042	-	307	1146	1453	1503	1431
171465	F.asiaticum	2429	1406	1475	1602	1633	1444	-	-	1146	-	-	1861	1961	1012	-	-	-	2244	2436	1061	-	1825	1286	-	1301	1194	1375	1002	1109	1257	1182	1006	2349	1198	1042	-	307	1146	1453	1503	1431
171466	F.asiaticum	2429	1406	1475	1602	1633	1444	-	-	1146	1995	-	1861	1961	1012	-	1710	-	2244	2436	1061	-	1825	1286	1330	1301	1194	1375	1002	1109	1257	1182	1006	2349	1198	1042	-	307	1146	1453	1503	1431
171467	F.asiaticum	2429	1406	1475	1602	1633	1444	-	-	1146	1994	-	1861	1961	1012	-	-	-	2244	2436	1061	-	1825	1286	-	1301	1194	1375	1002	1109	1257	1182	1006	2349	1198	1042	-	307	1146	1453	1503	1431
171470	F.asiaticum	2429	1406	1475	1602	1633	1444	-	-	1146	1994	-	1861	1961	1012	-	-	-	2244	2436	1061	-	1825	1286	-	1301	1194	1375	1002	1109	1257	1182	1006	2349	1198	1042	-	307	1146	1453	1503	1431
171471	F.asiaticum	2429	1406	1475	1602	1633	1444	-	-	1146	1994	-	1861	1961	1012	-	1631	-	2244	2446	1061	-	2909	1286	1330	1301	1194	1375	1002	1109	1257	1182	1006	2349	1198	1042	-	307	1146	1453	1503	1431
171472	F.asiaticum	2429	1406	1475	1602	1633	1444	-	-	1146	-	-	1861	1961	1012	-	-	-	2244	2436	1061	-	1825	1286	-	1301	1194	1375	1002	1109	1257	1182	1006	2349	1198	1042	-	307	1146	1453	1503	1431
171475	F.asiaticum	2429	1406	1475	1602	1633	1444	-	-	1146	-	-	1861	1961	1012	-	-	-	2244	2436	1061	-	1825	1286	-	1301	1194	1375	1002	1109	1257	1182	1006	2349	1198	1042	-	307	1146	1453	1503	1431
171476	F.asiaticum	2429	1406	1475	1602	1633	1444	-	-	1146	1995	-	1861	1961	1012	-	1710	-	2244	2436	1061	-	1825	1286	1330	1301	1194	1375	1002	1109	1257	1182	1006	2349	1198	1042	-	307	1146	1453	1503	1431
171477	F.asiaticum	2429	1406	1475	1602	1633	1444	-	-	1146	1995	-	1861	1961	1012	-	1710	-	2244	2436	1061	-	1825	1286	1330	1301	1194	1375	1002	1109	1257	1182	1006	2349	1198	1042	-	307	1146	1453	1503	1431
171478	F.asiaticum	2429	1406	1475	1602	1633	1444	-	-	1146	1995	-	1861	1961	1012	-	1710	-	2244	2436	1061	-	1825	1286	1330	1301	1194	1375	1002	1109	1257	1182	1006	2349	1198	1042	-	307	1146	1453	1503	1431
171481	F.asiaticum	2429	1406	1475	1602	1633	1444	-	-	1146	1994	-	1861	1961	1012	-	-	-	2244	2436	1061	-	1825	1286	-	1301	1194	1375	1002	1109	1257	1182	1006	2349	1198	1042	-	307	1146	1453	1503	1431
171482	F.asiaticum	2429	1406	1475	1602	1633	1444	-	-	1146	1994	-	1861	1961	1012	-	-	-	2244	2436	1061	-	1825	1286	1330	1301	1194	1375	1002	1109	1257	1182	1006	2349	1198	1042	-	307	1146	1453	1503	1431
171483	F.asiaticum	2429	1406	1475	1602	1633	1444	-	-	1146	1994	-	1861	1961	1012	-	-	-	2244	2436	1061	-	1825	1286	1330	1301	1194	1375	1002	1109	1257	1182	1006	2349	1198	1042	-	307	1146	1453	1503	1431
171484	F.asiaticum	2429	1406	1475	1602	1633	1444	-	-	1146	1994	-	1861	1961	1012	-	1631	-	2244	2446	1061	-	2909	1286	1330	1301	1194	1375	1002	1109	1257	1182	1006	2349	1198	1042	-	307	1146	1453	1503	1431
171639	F.asiaticum	2429	1406	1475	1602	1633	1444	-	-	1146	-	-	1861	1961	1012	-	-	-	2244	2436	1061	-	1825	1286	-	1301	1194	1375	1002	1109	1257	1182	1006	2349	1198	1042	-	307	1146	1453	1503	1431
171640	F.asiaticum	2429	1406	1475	1602	1633	1444	-	-	1146	1994	-	1861	1961	1012	-	1686	-	2244	2436	1061	-	1825	1286	-	1301	1194	1375	1002	1109	1257	1182	1006	2349	1198	1042	-	307	1146	1453	1503	1431
171642	F.asiaticum	2429	1406	1475	1602	1633	1444	-	-	1146	1995	-	1861	1961	1012	-	-	-	2244	2436	1061	-	1825	1286	-	1301	1194	1375	1002	1109	1257	1182	1006	2349	1198	1042	-	307	1146	1453	1503	1431
171643	F.asiaticum	2429	1406	1475	1602	1633	1444	-	-	1146	1994	-	1861	1961	1012	-	-	-	2244	2446	1061	-	1825	1286	1330	1301	1194	1375	1002	1109	1257	1182	1006	2349	1198	1042	-	307	1146	1453	1503	1431
171644	F.asiaticum	2429	1406	1475	1602	1633	1444	-	-	1146	-	-	1861	1961	1012	-	-	-	2244	2436	1061	-	1825	1286	-	1301	1194	1375	1002	1109	1257	1182	1006	2349	1198	1042	-	307	1146	1453	1503	1431
171645	F.asiaticum	2429	1406	1475	1602	1633	1444	-	-	1146	1994	-	1861	1961	1012	-	-	-	2244	2436	1061	-	1825	1286	1330	1301	1194	1375	1002	1109	1257	1182	1006	2349	1198	1042	-	307	1146	1453	1503	1431
171646	F.asiaticum	2429	1406	1475	1602	1633	1444	-	-	1146	1995	-	1861	1961	1012	-	-	-	2244	2436	1061	-	1825	1286	1330	1301	1194	1375	1002	1109	1257	1182	1006	2349	1198	1042	-	307	1146	1453	1503	1431
171647	F.asiaticum	2429	1406	1475	1602	1633	1444	-	-	1146	-	-	1861	1961	1012	-	-	-	2244	2436	1061	-	1825	1286	-	1301	1194	1375	1002	1109	1257	1182	1006	2349	1198	1042	-	307	1146	1453	1503	1431
171651	F.asiaticum	2429	1406	1475	1602	1633	1444	-	-	1146	-	-	1861	1961	1012	-	-	-	2244	2436	1061	-	1825	1286	-	1301	1194	1375	1002	1109	1257	1182	1006	2349	1198	1042	-	307	1146	1453	1503	1431
171653	F.asiaticum	2429	1406	1475	1602	1633	1444	-	-	1146	1995	-	1861	1961	1012	-	-	-	2244	2436	1061	-	1825	1286	1330	1301	1194	1375	1002	1109	1257	1182	1006	2349	1198	1042	-	307	1146	1453	1503	1431
171658	F.asiaticum	2429	1406	1475	1602	1633	1444	-	-	1146	-	-	1861	1961	1012	-	-	-	2244	2436	1061	-	1825	1286	-	1301	1194	1375	1002	1109	1257	1182	1006	2349	1198	1042	-	307	1146	1453	1503	1431
171660	F.asiaticum	2429	1406	1475	1602	1633	1444	-	-	1146	-	-	1861	1961	1012	-	-	-	2244	2446	1061	-	1825	1286	-	1301	1194	1375	1002	1109	1257	1182	1006	2349	1198	1042	-	307	1146	1453	1503	1431
171663	F.asiaticum	2429	1406	1475	1602	1633	1444	-	-	1146	-	-	1861	1961	1012	-	-	-	2244	2436	1061	-	1825	1286	1330	1301	1194	1375	1002	1109	1257	1182	1006	2349	1198	1042	-	307	1146	1453	1503	1431
171668	F.asiaticum	2429	1406	1475	1602	1633	1444	-	-	1146	-	-	1861	1961	1012	-	-	-	2244	2446	1061	-	1825	1286	-	1301	1194	1375	1002	1109	1257	1182	1006	2349	1198	1042	-	307	1146	1453	1503	1431
171669	F.asiaticum	2429	1406	1475	1602	1633	1444	-	-	1146	-	-	1861	1961	1012	-	-	-	2244	2436	1061	-	1825	1286	1330	1301	1194	1375	1002	1109	1257	1182	1006	2349	1198	1042	-	307	1146	1453	1503	1431
171670	F.asiaticum	2429	1406	1475	1602	1633	1444	-	-	1146	-	-	1861	1961	1012	-	-	-	2244	2436	1061	-	1825	1286	-	1301	1194	1375	1002	1109	1257	1182	1006	2349	1198	1042	-	307	1146	1453	1503	1431
172114	F.asiaticum	2429	1406	1475	1602	1633	1444	-	-	1146	1994	-	1861	1961	1012	-	-	-	2244	2436	1061	-	1825	1286	1330	1301	1194	1375	1002	1109	1257	1182	1006	2349	1198	1042	-	307	1146	1453	1503	1431
172117	F.asiaticum	2429	1406	1475	1602	1633	1444	-	-	1146	1994	-	1861	1961	1012	-	1710	-	2244	2436	1061	-	1825	1286	1330	1301	1194	1375	1002	1109	1257	1182	1006	2349	1198	1042	-	307	1146	1453	1503	1431
172118	F.asiaticum	2429	1406	1475	1602	1633	1444	-	-	1146	-	-	1861	1961	1012	-	-	-	2244	2436	1061	-	1825	1286	1330	1301	1194	1375	1002	1109	1257	1182	1006	2349	1198	1042	-	307	1146	1453	1503	1431
172119	F.asiaticum	2429	1406	1475	1602	1633	1444	-	-	1146	1994	-	1861	1961	1012	-	-	-	2244	2436	1061	-	1825	1286	1330	1301	1194	1375	1002	1109	1257	1182	1006	2349	1198	1042	-	307	1146	1453	1503	1431
172120	F.asiaticum	2429	1406	1475	1602	1633	1444	-	-	1146	-	-	1861	1961	1012	-	-	-	2244	2436	1061	-	1825	1286	-	1301	1194	1375	1002	1109	1257	1182	1006	2349	1198	1042	-	307	1146	1453	1503	1431
172122	F.asiaticum	2429	1406	1475	1602	1633	1444	-	-	1146	1994	-	1861	1961	1012	-	1686	-	2244	2446	1061	-	1825	1286	-	1301	1194	1375	1002	1109	1257	1182	1006	2349	1198	1042	-	307	1146	1453	1503	1431
172123	F.asiaticum	2429	1406	1475	1602	1633	1444	-	-	1146	-	-	1861	1961	1012	-	-	-	2244	2436	1061	-	1825	1286	1330	1301	1194	1375	1002	1109	1257	1182	1006	2349	1198	1042	-	307	1146	1453	1503	1431
180220	F.asiaticum	2429	1406	1475	1602	1633	1444	-	-	1146	-	-	1861	1961	1012	-	-	-	2244	2436	1061	-	1825	1286	-	1301	1194	1375	1002	1109	1257	1182	1006	2349	1198	1042	-	307	1146	1453	1503	1431
180221	F.asiaticum	2429	1406	1475	1602	1633	1444	-	-	1146	-	-	1861	1961	1012	-	-	-	2244	2436	1061	-	1825	1286	-	1301	1194	1375	1002	1109	1257	1182	1006	2349	1198	1042	-	307	1146	1453	1503	1431
180222	F.asiaticum	2429	1406	1475	1602	1633	1444	-	-	1146	-	-	1861	1961	1012	-	-	-	2244	2436	1061	-	1825	1286	-	1301	1194	1375	1002	1109	1257	1182	1006	2349	1198	1042	-	307	1146	1453	1503	1431
180242	F.asiaticum	2429	1406	1475	1602	1633	1444	-	-	1146	-	-	1861	1961	1012	-	-	-	2244	2436	1061	-	1825	1286	-	1301	1194	1375	1002	1109	1257	1182	1006	2349	1198	1042	-	307	1146	1453	1503	1431
180243	F.asiaticum	2429	1406	1475	1602	1633	1444	-	-	1146	-	-	1861	1961	1012	-	-	-	2244	2436	1061	-	1825	1286	-	1301	1194	1375	1002	1109	1257	1182	1006	2349	1198	1042	-	307	1146	1453	1503	1431
180246	F.asiaticum	2429	1406	1475	1602	1633	1444	-	-	1146	1995	-	1861	1961	1012	-	1686	-	2244	2436	1061	-	2909	1286	1330	1301	1194	1375	1002	1109	1257	1182	1006	2349	1198	1042	-	307	1146	1453	1503	1431
180249	F.asiaticum	2429	1406	1475	1602	1633	1444	-	-	1146	1994	-	1861	1961	1012	-	1686	-	2244	2436	1061	-	2923	1286	1330	1301	1194	1375	1002	1109	1257	1182	1006	2349	1198	1042	-	307	1146	1453	1503	1431
180250	F.asiaticum	2429	1406	1475	1602	1633	1444	-	-	1146	1995	-	1861	1961	1012	-	-	-	2244	2436	1061	-	1825	1286	1330	1301	1194	1375	1002	1109	1257	1182	1006	2349	1198	1042	-	307	1146	1453	1503	1431
180265	F.asiaticum	2429	1406	1475	1602	1633	1444	-	-	1146	-	-	1861	1961	1012	-	-	-	2244	2436	1061	-	1825	1286	-	1301	1194	1375	1002	1109	1257	1182	1006	2349	1198	1042	-	307	1146	1453	1503	1431
180267	F.asiaticum	2429	1406	1475	1602	1633	1444	-	-	1146	1995	-	1861	1961	1012	-	-	-	2244	2436	1061	-	1825	1286	1330	1301	1194	1375	1002	1109	1257	1182	1006	2349	1198	1042	-	307	1146	1453	1503	1431
180269	F.asiaticum	2429	1406	1475	1602	1633	1444	-	-	1146	-	-	1861	1961	1012	-	-	-	2244	2436	1061	-	1825	1286	-	1301	1194	1375	1002	1109	1257	1182	1006	2349	1198	1042	-	307	1146	1453	1503	1431
180271	F.asiaticum	2429	1406	1475	1602	1633	1444	-	-	1146	-	-	1861	1961	1012	-	-	-	2244	2436	1061	-	1825	1286	-	1301	1194	1375	1002	1109	1257	1182	1006	2349	1198	1042	-	307	1146	1453	1503	1431
180273	F.asiaticum	2429	1406	1475	1602	1633	1444	-	-	1146	-	-	1861	1961	1012	-	-	-	2244	2436	1061	-	1825	1286	-	1301	1194	1375	1002	1109	1257	1182	1006	2349	1198	1042	-	307	1146	1453	1503	1431
180275	F.asiaticum	2429	1406	1475	1602	1633	1444	-	-	1146	1994	1792	1861	1961	1012	-	1686	-	2244	2436	1061	-	2923	1286	1330	1301	2186	1375	1002	1109	1257	1182	1006	2363	1198	1042	-	307	1146	1453	1503	1431
180277	F.asiaticum	2429	1406	1475	1602	1633	1444	-	-	1146	1994	-	1861	1961	1012	-	-	-	2244	2436	1061	-	1825	1286	1330	1301	1194	1375	1002	1109	1257	1182	1006	2349	1198	1042	-	307	1146	1453	1503	1431
180279	F.asiaticum	2429	1406	1475	1602	1633	1444	-	-	1146	1995	-	1861	1961	1012	-	1686	-	2244	2436	1061	-	2909	1286	1330	1301	1194	1375	1002	1109	1257	1182	1006	2349	1198	1042	-	307	1146	1453	1503	1431
180281	F.asiaticum	2429	1406	1475	1602	1633	1444	-	-	1146	1995	-	1861	1961	1012	-	1686	-	2244	2436	1061	-	2909	1286	1330	1301	1194	1375	1002	1109	1257	1182	1006	2349	1198	1042	-	307	1146	1453	1503	1431
180282	F.asiaticum	2429	1406	1475	1602	1633	1444	-	-	1146	1994	1792	1861	1961	1012	-	1686	-	2244	2436	1061	-	2923	1286	1330	1301	2186	1375	1002	1109	1257	1182	1006	2363	1198	1042	-	307	1146	1453	1503	1431
180283	F.asiaticum	2429	1406	1475	1602	1633	1444	-	-	1146	1994	1792	1861	1961	1012	-	1686	-	2244	2436	1061	-	2923	1286	1330	1301	2186	1375	1002	1109	1257	1182	1006	2363	1198	1042	-	307	1146	1453	1503	1431
INRA-156	F. graminearum	2427	1406	1465	1603	1632	1444	1073	1466	1147	-	-	1861	1972	1012	2405	1700	2226	2245	2436	1061	1930	-	1286	-	1301	1194	1375	1002	1109	1257	1181	1006	2349	1198	1042	1593	306	1146	1453	1503	1431
INRA-159	F. graminearum	2427	1406	1465	1603	1632	1444	1073	1466	1159	-	-	1861	1988	1012	-	-	2226	2244	1267	1061	1930	-	1286	-	1301	1194	1375	1002	1109	1257	1181	1006	2349	1198	1042	1593	306	1146	1453	1503	1431
INRA-164	F. graminearum	2427	1406	1465	1603	1632	1444	1073	1466	1159	-	1780	1861	1988	1012	-	1700	2226	2244	1267	1061	1930	-	1286	-	1301	1194	1375	1002	1109	1257	1181	1006	2349	1198	1042	1593	306	1146	1453	1503	1431
INRA-171	F. graminearum	2427	1406	1465	1603	1632	1444	1073	1466	1159	-	-	1861	1988	1012	-	-	2226	2244	1267	1061	1930	-	1286	-	1301	1194	1375	1002	1109	1257	1181	1006	2349	1198	1042	1593	306	1146	1453	1503	1431
INRA-181	F. graminearum	2427	1406	1465	1603	1632	1444	1073	1466	1159	-	-	1861	1988	1012	-	-	2226	2244	1267	1061	1930	-	1286	-	1301	1194	1375	1002	1109	1257	1181	1006	2349	1198	1042	1593	306	1146	1453	1503	1431
INRA-195	F. graminearum	2427	1406	1465	1603	1632	1444	1073	1466	1159	-	-	1861	1988	1012	-	-	2226	2244	2436	1061	1930	-	1286	-	1301	1194	1375	1002	1109	1257	1181	1006	2349	1198	1042	1593	306	1146	1453	1503	1431
PH-1	F. graminearum	2427	1406	1465	1603	1632	1444	1073	1466	1159	-	-	1861	1823	1012	-	-	2226	2244	2436	1061	1930	-	1286	-	1301	1194	1375	1002	1109	1257	1181	1006	2371	1198	1042	-	306	1146	1453	1503	1431
CBS185.32	F. graminearum	2427	1406	1465	1603	1632	1444	1073	1466	-	-	-	1861	1972	1012	-	1699	2226	2244	2446	1061	1930	-	1286	-	1301	1194	1375	1002	1109	1257	1181	1006	2363	1198	1042	-	306	1146	1453	1503	1431
CBS110263	F. graminearum	2427	1406	1465	1603	1632	1444	1073	1466	1159	-	-	1861	1988	1012	-	-	2226	2244	2436	1061	1930	-	1286	-	1301	1194	1375	1002	1109	1257	1181	1006	2349	1198	1042	1593	306	1146	1453	1503	1431
CBS119173	F. graminearum	2427	1406	1465	1603	1632	1444	1073	1466	1159	-	1780	1861	1980	1012	-	1700	2226	2244	2436	1061	1930	-	1286	-	1301	1194	1375	1002	1109	1257	1181	2084	2357	1198	1042	-	306	1146	1453	1503	1431
CBS119799	F. graminearum	2427	1406	1465	1603	1632	1444	1012	1466	1159	-	-	1861	1972	1012	-	-	2226	2244	1267	1061	1930	-	1286	-	1301	1194	1375	1002	1109	1257	1181	1006	2349	1198	1042	1593	306	1146	1453	1503	1431
CBS119800	F. graminearum	2427	1406	1465	1603	1632	1444	1073	1466	1159	-	-	1861	1972	1012	-	1700	2226	2244	2446	1061	1930	-	1286	-	1301	1194	1375	1002	1109	1257	1181	1006	2363	1198	1042	-	306	1146	1453	1503	1431
CBS123688	F. graminearum	2427	1406	1465	1603	1632	1444	1073	1466	1159	-	-	1861	1988	1012	-	-	2226	2244	1267	1061	1930	-	1286	-	1301	1194	1375	1002	1109	1257	1181	1006	2349	1198	1042	1593	306	1146	1453	1503	1431
CBS128539	F. graminearum	2427	1406	1465	1603	1632	1444	1073	1466	-	-	-	1861	1988	1012	-	-	2226	2244	1267	1061	1930	-	1286	-	1301	1194	1375	1002	1109	1257	1181	1006	2349	1198	1042	1593	306	1146	1453	1503	1431
CBS138561	F. graminearum	2427	1406	1465	1603	1632	1444	1073	1466	1159	-	-	1861	1988	1012	-	1700	2226	2244	2436	1061	1930	-	1286	-	1301	1194	1375	1002	1109	1257	1181	1006	2349	1198	1042	1593	306	1146	1453	1503	1431
CBS138562	F. graminearum	2427	1406	1465	1603	1632	1444	1073	1466	1159	-	-	1861	1988	1012	-	1700	2226	2244	2436	1061	1930	-	1286	-	1301	1194	1375	1002	1109	1257	1181	1006	2349	1198	1042	1593	306	1146	1453	1503	1431
CBS138563	F. graminearum	2427	1406	1465	1603	1632	1444	1073	1466	-	-	-	1861	1988	1012	-	-	2226	2244	1267	1061	1930	-	1286	-	1301	1194	1375	1002	1109	1257	1181	1006	2349	1198	1042	1593	306	1146	1453	1503	1431
CBS139514	F. graminearum	2427	1406	1465	1603	1632	1444	1073	1466	1159	-	-	1861	1972	1012	-	-	2226	2244	1267	1061	1930	-	1286	-	1301	1194	1375	1002	1109	1257	1181	1006	2349	1198	1042	1593	306	1146	1453	1503	1431
CBS139513	F. graminearum	2427	1406	1465	1603	1632	1444	1073	1466	-	-	-	1861	1988	1012	-	-	2226	2244	1267	1061	1930	-	1286	-	1301	1194	1375	1002	1109	1257	1181	1006	2349	1198	1042	1593	306	1146	1453	1503	1431
CBS104.09	F. graminearum	2427	1406	1465	1603	1632	1444	1073	1466	1159	-	-	1861	1972	1012	-	1700	2226	2244	2446	1061	1930	-	1286	-	1301	1194	1375	1002	1109	1257	1181	1006	2363	1198	1042	-	306	1146	1453	1503	1431
HN9-1	F. graminearum	2427	1406	1465	1603	1632	1444	1073	1466	-	-	-	1861	1972	1012	-	1699	2226	2244	2446	1061	1930	-	1286	-	1301	1194	1375	1002	1109	1257	1181	1006	2363	1198	1042	-	306	1146	1453	1503	1431
HN-Z6	F. graminearum	2427	1406	1465	1603	1632	1444	1073	1466	1146	1994	-	1861	1988	1012	-	-	2226	2244	2436	1061	1930	-	1286	-	1301	1194	1375	1002	1109	1257	1181	1006	2363	1198	1042	-	306	1146	1453	1503	1431
YL-1	F. graminearum	2427	1406	1465	1603	1632	1444	1073	1466	1159	-	1780	1861	1988	1012	-	-	2226	2245	1267	1061	1930	-	1286	-	1301	1194	1375	1002	1109	1257	1181	1006	2349	1198	1042	1593	306	1146	1453	1503	1431
CS3005	F. graminearum	2427	1406	1466	1603	-	1444	1073	1466	-	-	1770	1861	1972	1012	-	-	2226	2244	1267	1061	1930	-	1286	-	1301	1194	1375	1002	1109	1257	1181	1006	2363	1198	1042	-	306	1146	1453	1503	1431
